# Supplementary material for: Human monocytes and macrophages regulate immune tolerance via integrin αvβ8–mediated TGFβ activation
Source: J Exp Med. 2018 Nov 5;215(11):2725–36. doi: 10.1084/jem.20171491 (PMC6219736; doi:10.1084/jem.20171491)
Supplement: Table S1 (Excel file) [file JEM_20171491_TableS1.xlsx]

## Sheet: Sheet 1
Table S1. Details of antibodies and reagents used for flow cytometry
Antibody	Fluorochrome	Clone	Cat. no.	Company
Human PBMCs/MDMs
CD11c	BV650	3.9	301637	BioLegend
CD1c	BV421	L161	331526	BioLegend
CD141	PE	M80	344104	R&D Systems
CD14	PerCP-Cy5.5	M5E2	301824	BioLegend
CD16	BV605	3G8	302040	BioLegend
CD16	Alexa Fluor 700	3G8	302025	BioLegend
HLA-DR	PE-Cy7	L243	307616	BioLegend
CD3	FITC	UCHT1	300406	BioLegend
CD3	Alexa Fluor 700	UCHT1	300424	BioLegend
CD15	FITC	W6D3	323004	BioLegend
CD19	FITC	HIB19	302206	BioLegend
CD19	BV711	HIB19	302246	BioLegend
CD20	FITC	2H7	302304	BioLegend
CD56	FITC	MEM-188	304604	BioLegend
CD163	APC	GHI/61	333610	BioLegend
Integrin β8	APC	ADWA16	Dean Sheppard	University of California, San Francisco
Mouse IgG1 kappa isotype control	APC	P3.6.2.8.1	17-4714-42	eBioscience/Thermo Fisher
Human TGF-beta RII	PE	25508	FAB241P	R&D Systems
MT1-MMP (MMP14)	PE	128527	FAB9181P	R&D Systems
Zombie NIR Fixable Viability Kit	N/A	N/A	423106	BioLegend
Zombie Aqua Fixable Viability Kit	N/A	N/A	423102	BioLegend
pSmad staining/intracellular cytokine staining
HLA-DR	BB515	G46-6	564516	BD Biosciences
CD14	Alexa Fluor 647	MΦP9	562690	BD Biosciences
CD16	BV605	3G8	302040	BioLegend
Smad2 (pS465/pS467)/Smad3 (pS423/pS425)	PE	O72-670	562586	BD Biosciences
Mouse IgG1 kappa isotype control	PE	MOPC-21	551436	BD Biosciences
TNF-α	Alexa Fluor 700	MAb11	502927	BioLegend
Intestinal monocytes/macrophage panel
CD45	BV510	HI30	304036	BioLegend
CD3	FITC	UCHT1	300406	BioLegend
CD15	FITC	W6D3	323004	BioLegend
CD19	FITC	HIB19	302206	BioLegend
CD20	FITC	2H7	302304	BioLegend
CD56	FITC	MEM-188	304604	BioLegend
HLA-DR	APC-Cy7	L243	307618	BioLegend
CD14	Alexa Fluor 700	HCD14	325614	BioLegend
CD64	PE-Cy7	10.1	305022	BioLegend
CD163	PE-CF594	GHI/61	562670	BD Biosciences
CD206	BV421	15-2	321126	BioLegend
CCR2	PE	K036C2	357206	BioLegend
CCR2	APC	K036C2	357208	BioLegend
Zombie UV Fixable Viability Kit	N/A	N/A	423108	BioLegend
Mouse monocytes
TCRβ	APC-efluor780	H57-597	47-5961-82	eBioscience
NK1.1	APC-efluor780	PK136	47-5941-82	eBioscience
B220 (CD45R)	APC-efluor780	RA3-6B2	47-0452-82	eBioscience
CD19	APC-efluor780	eBio1D3	47-0193-82	eBioscience
CD3	APC-efluor780	17A2	47-0032-82	eBioscience
Ly6G	APC-Cy7	1A3	127624	BioLegend
Ter119	APC-efluor780	TER-119	47-5921-82	eBioscience
Siglec F	APC-Cy7	E50-2440	565527	BD Biosciences
Ly6c	BV421	HK1.4	128032	BioLegend
CD11b	Alexa 488	M1/70	101217	BioLegend
CD115	PE	AFS98	135505	BioLegend
7-AAD	N/A	N/A	420403	BioLegend
N/A, not applicable.
